# Supplementary material for: Development and Validation of a Universal Eating Monitor (UEM) for Distinguishing the Intake of Multiple Foods and Macronutrients
Source: Nutrients. 2025 Sep 11;17(18):2929. doi: 10.3390/nu17182929 (PMC12472242; doi:10.3390/nu17182929)
Supplement: Supplementary file 1 [file nutrients-17-02929-s001.zip]

Archive with 3 entries (3 files):
- Data S1.xlsx
- LODE+Q3.py
- Matix and breakfast calculation.py
