# Supplementary material for: Development and Validation of a Universal Eating Monitor (UEM) for Distinguishing the Intake of Multiple Foods and Macronutrients
Source: Nutrients. 2025 Sep 11;17(18):2929. doi: 10.3390/nu17182929 (PMC12472242; doi:10.3390/nu17182929)
Supplement: Supplementary file 1 [file nutrients-17-02929-s001.zip › Data S1.xlsx]

## Sheet: Fig.2
Fig.2a Ternary plot of macro-nutrient distribution in the standard meal.
Food	Protein(%)	Fat(%)	Carbohydrate(%)
Pork(fat)	2.63736	97.3626	0
Pork(lean and fat)	38.9831	57.7331	3.2839
Chicken breast	90.7749	7.01107	2.21402
Tofu	43.1373	34.6405	22.2222
Rice	9.02778	1.04167	89.9306
Broccoli	44.8718	7.69231	47.4359
Mushroom	52.5815	4.4837	42.9348
Apple	2.7972	1.3986	95.8042
Banana	5.9322	0.847458	93.2203
Cheese cake	10.0189	45.7467	44.2344
Butter	1.40845	98.5915	0

## Sheet: Fig.3
Fig.3a Change of food weight
Food(g)	W1																		W2																		W3
Vegetable	151.29	143.16	120.07	0	41.56	85.06	127.57	10.62	0	161.05	88.05	66.92	159.7	335.11	162.24	NaN	70.69	162.73	210.17	140.18	93.53	69.29	54.22	79.27	115.4	5.87	0	210.28	85.94	57.87	NaN	322.49	111.89	134.12	124.38	48.49	162.95	127.75	70.23	72.2	43.3	104.64	88.85	0	0	78.34	92.17	70.7	125.71
Bean	137.07	57.49	150.97	189.07	135.41	189.16	148.33	110.15	118.09	199.68	49.19	324.85	77.29	185.86	194.46	NaN	71.24	114.46	222.33	73.55	135.4	113.73	109.22	202.22	177.23	77.47	144.49	241.81	226.05	239.2	NaN	128.23	270.08	116.9	100.86	122.06	113.81	84.12	145.12	19.46	168.66	168.36	225.62	114.99	180.22	168.6	131.65	204.64	103.16
Meat	31.47	110.01	102.09	75.73	37.59	14.02	88.2	97.41	200.21	267.56	100.71	232.3	97.37	86.94	95.73	NaN	128	64.7	63.92	121.86	116.07	263.8	48.7	58.48	134.43	104.92	138.04	213.35	63.54	191.1	NaN	202.73	135.84	49.19	72.6	205.39	36.28	103.48	141.32	237.48	51.46	81.4	109.04	126.5	91.84	223.08	128.73	203.48	79.71
Rice	92.17	291.34	190.05	202.17	137.94	171.38	186.87	199.61	393.16	629.6	52.25	298.32	296.65	303.12	339.97	NaN	114.2	160.9	73.02	296.17	279.98	277.49	129.66	240.92	186.35	279.78	355.55	280.34	104.35	293.22	NaN	182.98	76.47	133.07	179.7	87.63	61.23	317.61	210.85	248.68	137.74	190.34	147.67	251.15	408.82	460.89	102.73	224.82	320.56
Fig.3b Fiber weight
Fiber(g)																			W2																		W3
W1	4.57916	3.7467	4.68519	3.74507	3.21853	4.794	4.73233	2.56963	3.13977	7.36156	2.15317	7.1842	4.31294	8.48511	6.42196	NaN	2.47243	4.56332
W2	6.72602	3.98785	4.34088	3.64887	2.92858	5.14183	5.04743	2.204	3.46518	7.67282	5.21708	5.62584	NaN	6.99892	6.21206	4.13696	3.88007	2.93885
W3	4.25647	4.06107	3.98262	2.03656	3.7932	4.76797	5.37889	2.66228	4.21811	5.23119	3.72866	5.01886	4.35865	7.40751	NaN	3.65627	3.78316	4.58246
W4	3.95612	3.71106	3.63741	2.87245	2.04076	NaN	4.88163	3.14824	3.03167	5.24323	3.95608	5.31069	4.08045	7.05031	4.60639	4.25048	3.31751	5.63333
Fig.3c Duration
Duration(s)
W1	988	1005	506	704	603	574	886	897	937	964	609	1136	748	1351	626	NaN	747	607
W2	931	1452	715	1289	532	553	997	994	754	440	638	998	NaN	833	480	838	736	727
W3	838	1302	576	671	556	569	860	698	876	774	738	721	764	759	NaN	869	620	671
W4	751	1306	593	685	439	NaN	725	1175	799	948	834	998	872	915	648	884	612	818
Fig.3d Macronutrient energy contribution
Macronutrient(kcal)	W1																		W2																		W3
Protein	86.1791	176.992	178.043	151.373	91.182	82.9888	161.746	157.848	296.007	425.508	136.442	374.918	168.779	193.156	199.033	NaN	178.055	126.436	144.427	194.549	198.099	359.185	97.5321	143.455	220.283	166.783	227.659	340.313	140.97	306.986	NaN	297.964	232.019	104.846	131.968	273.84	83.645	177.661	220.529	304.36	114.811	157.757	197.23	196.777	189.091	345.384	193.089	306.575	155.31
Fat	128.498	200.606	227.683	189.294	119.02	117.152	208.431	185.815	330.185	485.215	175.345	477.362	194.513	256.007	244.894	NaN	220.282	166.273	220.735	223.724	235.958	427.243	124.726	183.695	283.484	180.911	255.787	436.567	202.371	380.643	NaN	388.801	326.285	141.371	165.139	346.721	126.619	201.014	271.626	349.178	153.345	204.34	265.702	226.629	207.692	396.709	251.604	384.398	176.24
CHO	155.974	337.4	257.552	266.169	188.849	245.185	254.425	241.2	442.741	732.784	80.1584	415.08	350.958	412.684	431.314	NaN	148.732	221.86	169.25	346.84	342.651	330.468	174.034	320.406	260.999	313.844	411.697	389.891	186.922	382.943	NaN	269.315	174.569	190.098	232.348	133.609	118.435	370.632	270.966	272.712	198.839	261.094	232.045	294.688	477.604	538.09	157.721	303.355	379.139
Fig.3e Energy
Energy(kcal)
W1	357.04	696.689	641.156	591.212	388.937	435.798	604.405	568.827	1040.85	1601.02	372.728	1221.91	696.613	835.798	853.711	NaN	524.486	497.746
W2	510.084	744.52	755.621	1074.95	385.016	632.193	736.712	647.355	874.73	1122.73	510.395	1035.14	NaN	912.976	698.826	422.152	513.572	717.919
W3	314.374	731.867	737.252	891.6	453.332	603.995	668.913	698.726	860.51	1245.27	576.313	956.771	696.197	854.396	NaN	387.084	523.76	639.997
W4	314.397	758.822	648.485	320.351	389.713	NaN	720.593	875.422	967.937	1312.25	616.938	1145.87	652.462	967.774	768.286	435.874	465.516	621.903
Fig.3f Hunger rate
Hunger rate(%)	Pre-test meal																		Post-test meal
W1	74	20	79	40	60	20	59	0	56	50	81	0	53	73	61	82	69	21	3	0	0	2	0	0	14	0	0	0	8	10	7	NaN	0	0	1	0
W2	64	60	82	44	60	40	36	11	81	46	80	NaN	86	24	39	60	74	60	NaN	0	0	0	0	0	7	0	0	3	3	NaN	10	12	0	0	NaN	NaN
W3	84	70	80	63	60	0	66	12	55	NaN	91	5	65	29	50	79	69	80	NaN	0	0	2	0	0	4	NaN	0	NaN	NaN	10	9	NaN	0	1	0	2
W4	82	NaN	90	81	64	30	86	43	49	65	82	81	98	82	47	40	75	50	1	NaN	NaN	NaN	3	0	NaN	0	0	25	6	14	4	15	0	8	NaN	NaN
Fig.3g Correlation analysis of total energy intake						Fig.3h Correlation analysis of Hunger rate(post-meal)						Fig.3i Correlation analysis of Hunger rate(pre-meal)
r	W1	W2	W3	W4		r	W1	W2	W3	W4		r	W1	W2	W3	W4
W1	1	0.79989	0.899604	0.879737		W1	1	0.789268	0.767927	0.229373		W1	1	0.464886	0.648591	0.341456
W2	0.79989	1	0.921633	0.631317		W2	0.789268	1	0.947911	0.427406		W2	0.464886	1	0.697535	0.361797
W3	0.899604	0.921633	1	0.795717		W3	0.767927	0.947911	1	0.723607		W3	0.648591	0.697535	1	0.358317
W4	0.879737	0.631317	0.795717	1		W4	0.229373	0.427406	0.723607	1		W4	0.341456	0.361797	0.358317	1
Fig.3j Correlation analysis of total protein						Fig.3k Correlation analysis of total fat						Fig.3l Correlation analysis of total carbohydrate
r	W1	W2	W3	W4		r	W1	W2	W3	W4		r	W1	W2	W3	W4
W1	1	0.59167	0.684543	0.854533		W1	1	0.595464	0.644517	0.819353		W1	1	0.719666	0.867662	0.830378
W2	0.59167	1	0.910346	0.489559		W2	0.595464	1	0.89333	0.5213		W2	0.719666	1	0.883315	0.730811
W3	0.684543	0.910346	1	0.642803		W3	0.644517	0.89333	1	0.686516		W3	0.867662	0.883315	1	0.879686
W4	0.854533	0.489559	0.642803	1		W4	0.819353	0.5213	0.686516	1		W4	0.830378	0.730811	0.879686	1
[truncated: 23 more columns]

## Sheet: Fig.4
Fig.4a Change of food weigh (#: Balance position number)
Food(g)	1#																		2#																		3#
Vegetable	63.92	121.86	141.32	75.73	73.03	58.48	134.43	126.5	180.41	241.77	100.71	203.48	NaN	202.73	117.25	51.25	72.6	205.39	36.28	103.48	106.94	263.8	37.59	81.4	109.04	144.84	200.21	267.56	63.54	279.32	79.71	147.41	95.73	55.51	78.31	181.78	46.93	100.41	102.09	237.48	48.7	NaN	139.22	97.41	138.04	213.35	128.73	232.3	71.07
Bean	137.07	57.49	135.4	113.73	109.22	202.22	225.62	124.94	118.09	241.81	128.73	324.85	77.29	180.12	NaN	123.39	114.19	196.5	90.26	73.55	145.12	19.46	168.66	189.16	232.43	110.15	144.49	168.6	49.19	239.2	NaN	187.48	146.37	NaN	71.24	114.46	222.33	84.12	113.83	138.29	81.93	168.36	148.33	77.47	180.22	134.51	226.05	204.64	103.16
Meat	162.95	125.12	79.52	25.84	41.56	NaN	127.57	10.62	0	161.05	85.94	57.87	125.71	212.62	162.24	NaN	70.69	159.77	151.29	143.16	120.07	0	54.22	79.27	115.4	5.87	0	210.28	92.17	70.7	77.29	335.11	111.89	134.12	124.38	169.13	170.78	140.18	93.53	69.29	43.3	85.06	88.85	0	0	78.34	114.4	86.34	159.7
Rice	61.23	317.61	190.05	248.68	137.74	171.38	136.57	279.78	355.55	460.89	102.73	224.68	291.05	303.12	76.47	133.07	166.7	160.9	73.02	371.05	279.98	76.86	113.81	190.34	186.87	251.15	408.82	498.81	95.4	298.32	296.65	182.98	NaN	107.92	124.38	87.63	92.17	291.34	210.85	202.17	137.94	NaN	186.35	358.08	373.06	629.6	52.25	293.22	NaN
Fig.4b Fiber weight
Fiber(g)
1#	4.64258	3.58377	3.88336	2.98021	2.78318	NaN	5.86444	3.05565	3.02694	7.55479	3.5967	6.84201	NaN	6.74846	NaN	NaN	3.3429	5.88552
2#	3.74466	4.25242	4.85787	0.553616	3.86773	NaN	5.96531	2.6606	3.62499	7.11294	2.33783	5.81306	NaN	8.15158	NaN	NaN	3.22242	4.42927
3#	6.25564	4.14882	3.77543	3.83061	2.35408	NaN	4.21192	2.36024	4.11083	5.17142	5.44214	5.43364	NaN	8.05005	NaN	NaN	3.2344	4.27203
4#	4.87487	3.52166	4.12944	4.93851	2.97607	NaN	3.99861	2.50766	3.09197	5.66964	3.67831	5.05088	NaN	7.90061	NaN	NaN	3.61446	3.13115
Fig.4c Macronutrient energy contribution
Macronutrient(kcal)	1#																		2#																		3#
Protein	120.496	192.147	216.623	140.039	125.282	NaN	227.149	202.699	269.603	388.54	160.215	333.998	NaN	316.293	NaN	NaN	130.648	305.319	78.6794	181.629	191.534	312.232	97.1955	NaN	204.433	216.815	303.824	407.456	98.9422	408.474	NaN	249.735	NaN	NaN	125.759	252.187	124.849	172.157	169.972	327.209	91.3674	NaN	217.421	166.057	237.855	343.885	211.247	347.329	NaN
Fat	176.829	222.679	273.774	166.389	160.104	NaN	310.498	240.207	312.257	480.484	213.165	441.873	NaN	402.708	NaN	NaN	167.066	401.576	116.159	208.627	239.232	376.372	138.802	NaN	277.794	257.52	352.899	492.347	126.99	512.827	NaN	345.251	NaN	NaN	163.111	331.791	193.326	206.462	212.548	407.065	114.503	NaN	277.985	179.191	281.684	384.894	298.451	434.573	NaN
CHO	125.413	362.306	247.69	295.059	180.784	NaN	225.501	328.693	403.777	570.639	156.048	337.631	NaN	395.284	NaN	NaN	216.006	246.093	122.092	424.797	348.964	85.465	175.445	NaN	278.098	293.988	466.885	594.263	125.389	389.869	NaN	288.705	NaN	NaN	166.15	146.771	184.047	345.007	264.561	259.804	173.027	NaN	248.93	394.212	440.556	702.646	136.589	376.219	NaN
Fig.4d Energy intake
Energy
1#	401.713	749.606	706.912	582.391	448.103	NaN	728.246	744.537	950.353	1383.98	505.235	1065.48	NaN	1066.77	NaN	NaN	494.35	907.258
2#	302.304	788.646	751.352	732.476	396.128	NaN	728.97	739.467	1083.78	1435.59	335.916	1254.1	NaN	841.424	NaN	NaN	435.2	692.298
3#	479.776	698.015	622.144	948.371	365.597	NaN	712.686	718.455	928.562	1385.68	613.357	1109.18	NaN	828.272	NaN	NaN	445.116	534.641
4#	312.102	695.632	702.105	614.878	407.17	NaN	560.722	587.87	781.332	1076.02	621.866	930.934	NaN	885.881	NaN	NaN	637.605	343.367
Fig.4e Correlation analysis of total energy intake						Fig.4f Correlation analysis of total protein intake
r	1#	2#	3#	4#		r	1#	2#	3#	4#
1#	1	0.924045	0.822984	0.77301		1#	1	0.807997	0.663678	0.671744
2#	0.924045	1	0.911379	0.81862		2#	0.807997	1	0.901066	0.624347
3#	0.822984	0.911379	1	0.836893		3#	0.663678	0.901066	1	0.633869
4#	0.77301	0.81862	0.836893	1		4#	0.671744	0.624347	0.633869	1
Fig.4g Correlation analysis of total Fat intake						Fig.4h Correlation analysis of total Carbohydrate intake
r	1#	2#	3#	4#		r	1#	2#	3#	4#
1#	1	0.81036	0.625551	0.670585		1#	1	0.835421	0.90574	0.769303
2#	0.81036	1	0.829551	0.597608		2#	0.835421	1	0.882125	0.624936
3#	0.625551	0.829551	1	0.577211		3#	0.90574	0.882125	1	0.680382
4#	0.670585	0.597608	0.577211	1		4#	0.769303	0.624936	0.680382	1
[truncated: 23 more columns]

## Sheet: Fig.5
Fig.5a Bland-Altman analysis of energy intake from the location preference experiment（trial times）
Energy(kcal)
W1	357.04	696.689	641.156	591.212	388.937	435.798	604.405	568.827	1040.85	1601.02	372.728	1221.91	696.613	835.798	853.711	NaN	524.486	497.746
W2	510.084	744.52	755.621	1074.95	385.016	632.193	736.712	647.355	874.73	1122.73	510.395	1035.14	NaN	912.976	698.826	422.152	513.572	717.919
W3	314.374	731.867	737.252	891.6	453.332	603.995	668.913	698.726	860.51	1245.27	576.313	956.771	696.197	854.396	NaN	387.084	523.76	639.997
W4	314.397	758.822	648.485	320.351	389.713	NaN	720.593	875.422	967.937	1312.25	616.938	1145.87	652.462	967.774	768.286	435.874	465.516	621.903
Fig.5b Bland-Altman analysis of energy intake from the location preference experiment（trial times）
Energy
1#	401.713	749.606	706.912	582.391	448.103	NaN	728.246	744.537	950.353	1383.98	505.235	1065.48	NaN	1066.77	NaN	NaN	494.35	907.258
2#	302.304	788.646	751.352	732.476	396.128	NaN	728.97	739.467	1083.78	1435.59	335.916	1254.1	NaN	841.424	NaN	NaN	435.2	692.298
3#	479.776	698.015	622.144	948.371	365.597	NaN	712.686	718.455	928.562	1385.68	613.357	1109.18	NaN	828.272	NaN	NaN	445.116	534.641
4#	312.102	695.632	702.105	614.878	407.17	NaN	560.722	587.87	781.332	1076.02	621.866	930.934	NaN	885.881	NaN	NaN	637.605	343.367

## Sheet: Fig.6
Fig.6a Initial feeding rate（θ）
	W1																		W2																		W3
CHO(kcal/min)	20.6691	19.5334	60.0274	15.0848	7.02488	47.2262	52.2479	6.66614	36.8108	28.8629	18.4348	13.3995	NaN	10.7281	8.77141	25.7528	59.2294	65.1257	10.3273	14.4511	53.6309	15.6834	7.9153	45.3145	29.5068	17.9979	28.793	NaN	44.5774	19.9726	9.73166	16.2462	11.6601	21.0377	31.7025	40.2044	10.3273	14.4511	53.6309	15.6834	7.9153	45.3145	29.5068	17.9979	28.793	NaN	44.5774	19.9726	9.73166
Fat(kcal/min)	6.90592	10.7539	12.174	13.7553	2.86754	13.539	16.5655	21.58	34.2892	25.671	17.9517	19.5856	NaN	12.4823	12.8333	13.2187	50.5125	26.4049	13.032	10.5243	15.5822	14.0203	0.958455	13.1553	1.56221	12.6819	45.0628	NaN	36.0922	12.5802	8.55072	17.9626	42.3315	13.67	28.343	22.1701	13.032	10.5243	15.5822	14.0203	0.958455	13.1553	1.56221	12.6819	45.0628	NaN	36.0922	12.5802	8.55072
Protein(kcal/min)	5.35614	8.3279	9.56366	11.0518	2.24575	13.4465	16.6855	17.1198	29.1481	21.1243	12.3036	14.4004	NaN	10.5562	6.1758	11.8528	43.8103	20.2531	8.85355	7.9275	11.8273	10.9547	1.08062	12.3904	3.24918	11.4645	38.5646	NaN	30.9796	10.1577	6.29788	13.3073	31.442	12.1508	22.5019	23.2975	8.85355	7.9275	11.8273	10.9547	1.08062	12.3904	3.24918	11.4645	38.5646	NaN	30.9796	10.1577	6.29788
Energy(kcal/min)	28.7246	37.7416	76.665	40.9308	11.4963	71.4687	95.0138	42.4858	96.5411	75.8059	46.2312	41.3926	NaN	32.2025	26.2803	49.2718	147.956	104.65	30.9516	31.9804	76.3746	39.0208	8.25405	68.5464	28.7484	40.2985	106.398	NaN	108.742	41.0206	23.4531	44.5396	80.4521	50.0888	79.0867	82.7083	26.4781	51.0064	64.0321	45.1745	84.3498	57.2238	87.0023	38.4902	73.051	55.2375	49.6975		17.5974
Fiber(g/min)	0.257431	0.299031	0.664784	0.185221	0.093958	0.204867	0.351293	0.162527	0.344114	0.215408	0.399509	0.274628	NaN	0.132722	0.473597	0.194334	0.543608	0.670267	0.34956	0.280658	0.750944	0.24701	0.03051	0.329664	0.004914	0.153538	0.259837	NaN	0.424839	0.294507	0.203368	0.346374	0.446107	0.206584	0.425714	0.021615	0.313288	0.621375	0.732147	0.228704	0.117247	0.308657	0.386643	0.380165	0.308484	0.265559	0.486623	0	0.23247
Fig.6b T（Emax-half）
	W1																		W2																		W3
CHO(s)	939	666	468	1329	1680	897	2544	783	1716	996	1983	1317	NaN	984	669	1119	477	486	1512	753	549	1278	1464	939	783	930	1143	NaN	624	693	1308	909	972	1962	828	987	1095	582	711	1119	777	930	1167	756	876	1146	942	NaN	1281
Fat(s)	1356	762	714	1032	1722	1404	1989	678	1992	783	1722	996	NaN	972	663	1119	471	648	1818	702	753	1395	1791	1137	1170	1128	1143	NaN	981	714	1281	780	810	2901	702	2226	1002	699	852	1062	729	1233	1218	1719	969	1023	1038	NaN	1371
Protein(s)	1251	744	678	990	1713	1368	1974	663	1929	735	1521	1008	NaN	933	657	1074	435	621	1602	708	732	1395	1731	1122	1035	1002	1095	NaN	930	720	1311	777	813	2763	702	2256	1050	723	900	1002	687	1185	1239	1797	966	999	1026	NaN	1440
Energy(s)	1155	711	564	1122	1701	1170	2547	696	1899	849	1791	1161	NaN	966	660	1107	462	570	1659	726	645	1353	1629	1026	945	1023	1116	NaN	840	708	1299	837	840	3099	756	1761	1047	651	789	1059	732	1050	1203	1452	933	1083	1002	NaN	1356
Fiber(s)	1371	735	624	1482	1851	1023	4494	852	2160	1632	4494	1368	NaN	1119	783	1464	648	672	2094	693	645	1380	1869	921	1317	1377	1383	NaN	1122	639	1233	909	876	2664	843	2169	972	552	612	1437	1425	1065	1008	804	924	1233	1050	NaN	1095
Fig.6c Duration
	W1																		W2																		W3
CHO(s)	3249	1716	1677	2733	3702	2778	3339	2595	4476	2901	4353	2523	NaN	2394	2154	2961	1866	1962	3141	2022	2472	2886	2916	2427	1656	2088	3402	NaN	2487	1704	2658	2103	2721	2691	2397	3873	2664	1800	2226	2781	3702	2655	2646	2307	2298	2619	2475	NaN	2910
Fat(s)	3249	1716	1692	2721	3702	2886	3336	2610	4473	2901	4353	2529	NaN	2463	2154	2976	1860	1962	3141	2010	2472	3051	2916	2430	1656	2076	3357	NaN	2487	1707	2658	2103	2721	4356	2391	3516	2664	1719	2226	2781	3702	2655	2664	2634	3201	2619	2478	NaN	2913
Protein(s)	3249	1716	1692	2742	3702	2886	3336	2610	4473	2901	4209	2523	NaN	2463	2148	2976	1860	1962	3141	2010	2148	3066	2916	2430	1656	2076	3405	NaN	2487	1722	2658	2103	2721	4356	2391	3516	2664	1719	2226	2781	3702	2655	2664	2634	3201	2619	2478	NaN	2913
Energy(s)	3249	1716	1692	2733	3702	2886	3339	2595	4476	2901	4353	2523	NaN	2463	2154	2976	1860	1962	3141	2022	2472	3120	2916	2430	1656	2076	3405	NaN	2487	1707	2658	2103	2721	2691	2391	3516	2664	1719	2226	2781	3702	2655	2664	2634	3201	2619	2478	NaN	2913
Fiber(s)	3255	1779	1683	2733	3702	2778	3339	2589	4476	2901	4443	2535	NaN	2394	2154	2961	1866	1962	3141	2010	2472	2886	2916	2451	1656	2076	3357	NaN	2487	1704	2658	2103	2721	4371	2397	3873	2664	1815	2226	2790	3702	2655	2646	2331	2238	2619	2481	NaN	2910
Fig.6d Feeding rate decay rate(1/r)
	W1																		W2																		W3
CHO(kcal/min)	0.030465	0.355519	0.091356	0.156617	0.219584	0.137256	6e-05	0.330089	0.006425	0.094615	0.098458	0.311679	NaN	0.273952	0.529753	0.151715	0.128764	0.054775	0.102079	0.361973	0.237179	0.166928	0.30105	0.217026	0.372421	0.16089	0.147096	NaN	0.137109	0.532152	0.198279	0.294444	0.174418	0.074348	0.242538	0.042904	0.147806	0.30643	0.301557	0.16868	0.092726	0.220285	0.114485	0.145494	0.297631	0.147503	0.229763	NaN	0.190422
Fat(kcal/min)	0.175429	0.328793	0.317304	0.244833	0.316155	0.229203	0.148693	0.254191	0.030445	0.124314	0.053247	0.205707	NaN	0.236279	0.510842	0.205552	0.191037	0.2316	0.073438	0.426099	0.366032	0.184676	0.449107	0.277732	0.711742	0.214675	0.014557	NaN	0.151951	0.564338	0.171258	0.223541	0.13747	6e-05	0.25114	0.064052	0.161729	0.351806	0.157008	0.240285	0.315912	0.243175	0.181902	0.147712	0.218952	0.15007	0.330667	NaN	0.20581
Protein(kcal/min)	0.165416	0.326841	0.287243	0.249182	0.327353	0.210547	0.124837	0.255794	0.017985	0.154651	0.09261	0.22158	NaN	0.212508	0.686894	0.209134	0.159825	0.275372	0.089587	0.423966	0.386095	0.179683	0.436155	0.271638	0.581067	0.184605	6e-05	NaN	0.130412	0.564289	0.1583	0.24799	0.159862	6e-05	0.266244	0.027625	0.14655	0.379036	0.173756	0.267646	0.35353	0.241558	0.168012	0.161391	0.209957	0.140999	0.344382	NaN	0.205572
Energy(kcal/min)	0.123368	0.335583	0.180556	0.188052	0.275518	0.167023	0.030065	0.271349	0.016801	0.099432	0.083386	0.26756	NaN	0.244005	0.568714	0.179133	0.155701	0.168637	0.083533	0.392157	0.301291	0.176677	0.368388	0.24079	0.472036	0.185121	0.059485	NaN	0.124308	0.549869	0.180796	0.263623	0.152232	6e-05	0.249765	0.02855	0.150181	0.333341	0.212557	0.216722	0.195455	0.220863	0.150118	0.100391	0.24123	0.145358	0.297758	NaN	0.198951
Fiber(g/min)	0.157507	0.330775	0.251055	0.210366	0.14767	0.249574	0.00794	0.309093	0.07826	0.119383	NaN	0.221967	NaN	0.351069	0.19818	0.154652	0.320304	0.042551	0.070117	0.361476	0.192261	0.18702	0.292979	0.214046	1.00636	0.303789	0.199237	NaN	0.22192	0.550783	0.234677	0.202539	6e-05	0.040633	0.207454	0.333617	0.233631	0.250363	0.201475	0.205002	0.190626	0.185387	0.213438	0.219261	0.329927	0.174186	0.231313	NaN	0.214489
Fig.6e Eating rate(max)
	W1																		W2																		W3
CHO(kcal/min)	25.5912	87.1473	82.6624	56.5463	62.2333	109.309	52.2931	33.4033	39.6249	55.6936	60.2494	149.97	NaN	56.9486	73.0634	78.2275	92.7028	79.8943	27.9341	78.1448	130.198	60.7176	103.507	167.822	176.651	48.8084	86.5695	NaN	81.9501	180.155	48.6126	85.3354	35.5304	51.6366	115.692	54.8434	27.3316	89.3906	106.575	57.1699	68.5997	141.819	107.809	43.8445	114.01	82.1926	97.5608	NaN	35.3325
Fat(kcal/min)	30.5893	51.5211	51.2192	66.7874	64.6493	94.6817	95.6854	67.0195	50.0702	50.8055	32.4813	72.8946	NaN	53.3161	98.4358	56.5174	95.3438	71.9456	30.1717	65.5423	85.9159	69.1491	86.7147	89.5886	165.843	58.0097	50.9492	NaN	97.4572	135.882	34.2384	56.4643	91.3538	13.6826	90.1398	51.6506	32.2995	71.0428	56.0293	82.5881	94.1318	64.9033	101.639	50.564	115.58	44.139	128.355	NaN	36.5389
Protein(kcal/min)	20.0119	38.4282	33.6786	51.8862	55.3097	78.2475	73.1383	52.408	36.3462	46.2719	30.6832	59.4128	NaN	37.963	85.9648	49.2695	72.4883	62.294	22.2803	49.5965	67.7342	51.9607	74.7635	79.6028	99.3391	38.1756	38.5838	NaN	70.8532	111.696	23.535	46.4118	76.1	12.1617	75.7558	33.7813	19.7039	53.9196	43.1214	65.8668	87.6637	56.1645	81.6137	40.1755	88.7535	36.1791	98.324	NaN	25.6853
Energy(kcal/min)	28.7246	37.7416	76.665	40.9308	11.4963	71.4687	95.0138	42.4858	96.5411	75.8059	46.2312	41.3926	NaN	32.2025	26.2803	49.2718	147.956	104.65	30.9516	31.9804	76.3746	39.0208	8.25405	68.5464	28.7484	40.2985	106.398	NaN	108.742	41.0206	23.4531	44.5396	80.4521	50.0888	79.0867	82.7083	26.4781	51.0064	64.0321	45.1745	84.3498	57.2238	87.0023	38.4902	73.051	55.2375	49.6975	NaN	17.5974
Fiber(g/min)	0.257431	0.299031	0.664784	0.185221	0.093958	0.204867	0.351293	0.162527	0.344114	0.215408	0.399509	0.274628	NaN	0.132722	0.473597	0.194334	0.543608	0.670267	0.34956	0.280658	0.750944	0.24701	0.03051	0.329664	0.004914	0.153538	0.259837	NaN	0.424839	0.294507	0.203368	0.346374	0.446107	0.206584	0.425714	0.021615	0.313288	0.621375	0.732147	0.228704	0.117247	0.308657	0.386643	0.380165	0.308484	0.265559	0.486623	NaN	0.23247
[truncated: 23 more columns]

## Sheet: Fig.7
Fig.7a&f&g&h&i Macronutrient energy contribution
kcal	D1																													D2
Protein	264.114	161.365	210.411	198.037	242.293	255.478	264.114	291.437	651.278	332.378	219.718	308.673	109.335	336.56	179.121	194.791	197.617	222.888	161.294	111.037	154.779	344.252	173.778	131.986	398.933	359.123	322.116	516.878	178.774	227.02	156.636	246.276	189.311	335.401	292.083	171.197	428.509	409.368	417.229	241.522	218.686	97.6375	310.761	155.432	311.07	119.457	417.229	103.528	109.848
Fat	226.258	41.8666	147.029	89.5202	374.306	624.584	226.258	737.171	1098.03	597.279	263.878	250.34	113.937	393.623	349.641	174.95	309.854	338.749	121.309	438.303	656.45	464.069	269.963	234.464	970.579	755.24	536.818	534.247	245.466	198.633	48.029	182.726	297.148	394.039	739.528	128.775	925.993	911.418	760.496	325.221	215.412	122.805	253.798	269.199	94.5148	134.512	760.496	111.634	492.492
CHO	564.894	178.511	273.245	226.972	630.847	411.979	564.894	361.783	257.207	245.907	377.526	369.585	178.483	249.145	292.11	210.664	267.07	261.216	133.19	428.606	401.115	295.232	382.728	122.83	337.415	500.181	595.514	896.201	318.312	474.67	136.49	211.949	405.691	607.7	357.907	518.971	349.631	260.808	270.89	443.827	412.434	185.93	380.027	194.074	219.841	182.269	270.89	124.744	402.337
Fig.7b&d&e Energy intake
Energy(kcal)
D1	971.503	340.421	604.464	475.18	1184.76	1082.43	971.503	1215.07	1593.24	971.381	798.474	877.567	368.726	839.974	743.193	528.444	712.515	735.511	362.284	971.45	1100.42	948.999	743.334	404.592	1358.07	1411.49	1278.21	1713.68	662.522
D2	864.269	313.193	601.179	855.441	1279.07	1141.8	751.688	1456.94	1267.93	1184.69	939.609	829.365	381.984	879.205	560.304	582.752	405.624	1184.69	307.296	992.321	1275.15	744.26	763.145	1184.69	1623.63	1765.81	1479.4	1731.64	879.205
Fig.7c Energy intake
Energy(kcal)
D1	971.503	340.421	604.464	475.18	1184.76	1082.43	971.503	1215.07	1593.24	971.381	798.474	877.567	368.726	839.974	743.193	528.444	712.515	735.511	362.284	971.45	1100.42	948.999	743.334	404.592	1358.07	1411.49	1278.21	1713.68	662.522
D2	864.269	313.193	601.179	855.441	1279.07	1141.8	751.688	1456.94	1267.93	1184.69	939.609	829.365	381.984	879.205	560.304	582.752	405.624	1184.69	307.296	992.321	1275.15	744.26	763.145	1184.69	1623.63	1765.81	1479.4	1731.64	879.205
[truncated: 9 more columns]
