# Supplementary material for: Development and Validation of a Universal Eating Monitor (UEM) for Distinguishing the Intake of Multiple Foods and Macronutrients
Source: Nutrients. 2025 Sep 11;17(18):2929. doi: 10.3390/nu17182929 (PMC12472242; doi:10.3390/nu17182929)
Supplement: Supplementary file 1 [file nutrients-17-02929-s001.zip › LODE+Q3.py]

# 导入必要的库
import pandas as pd
import numpy as np
from scipy.optimize import curve_fit
from sklearn.metrics import r2_score
import matplotlib.pyplot as plt
import os
import chardet

# 基础路径：包含多个CSV文件的文件夹
folder_path = r'E:\Paper\Feeding table\测试文件夹\results\已完成分析1'

# 创建图像保存目录
img_dir = os.path.join(folder_path, 'fitting_images')
os.makedirs(img_dir, exist_ok=True)

# 定义 LODE 模型
def lode_model(t, Emax, r, theta):
    k = (Emax * r + theta) / Emax
    numerator = np.exp(k * t) - 1
    denominator = (np.exp(k * t) / Emax) + (r / theta)
    return numerator / denominator

# 定义进食速率模型（LODE模型的导数）
def intake_rate_model(t, Emax, r, theta):
    k = (Emax * r + theta) / Emax
    exp_kt = np.exp(k * t)
    rate_numerator = k * exp_kt * ((r / theta) + (exp_kt / Emax))
    rate_denominator = ((exp_kt / Emax) + (r / theta)) ** 2
    return rate_numerator / rate_denominator

# 准备存储所有结果的列表
all_results = []

# 遍历文件夹下所有CSV文件
for file_name in os.listdir(folder_path):
    if not file_name.endswith('.csv'):
        continue

    file_path = os.path.join(folder_path, file_name)
    print(f"Processing file: {file_name}")

    # 自动检测文件编码
    with open(file_path, 'rb') as file:
        raw_data = file.read()
        result = chardet.detect(raw_data)
        encoding = result['encoding']
        print(f"Detected encoding for {file_name}: {encoding}")

    try:
        data = pd.read_csv(file_path, encoding=encoding)
    except Exception as e:
        print(f"Failed to read {file_name} with detected encoding: {e}")
        continue

    # 自动识别时间列（不区分大小写）
    time_col = [col for col in data.columns if 'time' in col.lower()]
    if not time_col:
        print(f"Warning: No 'time' column found in {file_name}. Skipping.")
        continue
    time_col = time_col[0]
    time = data[time_col].values

    # 遍历每个志愿者（跳过时间列）
    for volunteer_id in data.columns:
        if volunteer_id.lower() == time_col.lower():
            continue

        print(f"  Fitting for volunteer: {volunteer_id}")

        cumulative_intake = data[volunteer_id].values

        # 初始化变量（新增了5个参数）
        result = {
            'File': file_name,
            'Volunteer': volunteer_id,
            'LODE_Emax': np.nan,
            'LODE_r': np.nan,
            'LODE_theta': np.nan,
            'LODE_R2': np.nan,
            'Initial_Intake_Rate': np.nan,
            'Max_Intake_Rate': np.nan,
            'Half_Max_Intake_Time': np.nan,
            'Actual_Feeding_Duration': np.nan,
            'Start_Feeding_Time': np.nan,
            'Max_Intake_Time': np.nan
        }

        # LODE 模型拟合
        try:
            # 动态初始值
            Emax_init = max(cumulative_intake) * 1.2
            p0_lode = [Emax_init, 0.1, 0.1]
            bounds_lode = ([1e-6, 1e-6, 1e-6], [max(cumulative_intake)*10, 10, 10])

            params_lode, _ = curve_fit(
                lode_model, time, cumulative_intake,
                p0=p0_lode,
                bounds=bounds_lode,
                maxfev=10000
            )
            Emax, r, theta = params_lode
            predicted_lode = lode_model(time, Emax, r, theta)
            r2_lode = r2_score(cumulative_intake, predicted_lode)

            result['LODE_Emax'] = Emax
            result['LODE_r'] = r
            result['LODE_theta'] = theta
            result['LODE_R2'] = r2_lode
        except Exception as e:
            print(f"    LODE Fit failed for {volunteer_id}: {e}")
            continue

        # 计算初始进食速率
        initial_intake_rate = intake_rate_model(0, Emax, r, theta)
        result['Initial_Intake_Rate'] = initial_intake_rate

        # 计算最大进食速率
        t_values = np.linspace(min(time), max(time), 1000)
        rate_values = intake_rate_model(t_values, Emax, r, theta)
        max_intake_rate = max(rate_values)
        result['Max_Intake_Rate'] = max_intake_rate

        # 计算达到最大摄入量一半所需的时间
        half_max_time_idx = np.argmin(np.abs(predicted_lode - Emax / 2))
        half_max_time = time[half_max_time_idx]
        result['Half_Max_Intake_Time'] = half_max_time

        # 计算开始进食时间（第一次摄入非零值）
        non_zero_idx = np.where(cumulative_intake > 0)[0]
        if len(non_zero_idx) > 0:
            start_feeding_time = time[non_zero_idx[0]]
        else:
            start_feeding_time = np.nan
        result['Start_Feeding_Time'] = start_feeding_time

        # 计算第一次达到最大摄入量的时间
        max_intake = max(cumulative_intake)
        max_intake_idx = np.where(np.isclose(cumulative_intake, max_intake, atol=1e-6))[0]
        if len(max_intake_idx) > 0:
            max_intake_time = time[max_intake_idx[0]]
        else:
            max_intake_time = np.nan
        result['Max_Intake_Time'] = max_intake_time


        # 实际进食时长
        result['Actual_Feeding_Duration'] = max_intake_time - start_feeding_time

        # 添加到总结果
        all_results.append(result)

        # # 绘制累积摄入量拟合曲线
        # plt.figure(figsize=(10, 6))
        # plt.scatter(time, cumulative_intake, label='Original Data', color='blue', s=30)
        #
        # # 使用平滑曲线绘制模型拟合
        # t_smooth = np.linspace(min(time), max(time), 1000)
        # predicted_lode_smooth = lode_model(t_smooth, Emax, r, theta)
        # plt.plot(t_smooth, predicted_lode_smooth, label=f'LODE Model (R²={result["LODE_R2"]:.4f})', color='red')
        #
        # plt.title(f'Fitting for Volunteer {volunteer_id} ({file_name})')
        # plt.xlabel('Time (min)')
        # plt.ylabel('Cumulative Intake')
        # plt.legend()
        # plt.grid(True)
        # plt.tight_layout()
        # plt.savefig(os.path.join(img_dir, f'{file_name}_{volunteer_id}_fitting_curve.png'))
        # plt.close()

        # # 绘制进食速率变化曲线
        # plt.figure(figsize=(10, 6))
        # plt.plot(t_values, rate_values, label='Intake Rate', color='green')
        # plt.axhline(y=max_intake_rate, color='red', linestyle='--', label=f'Max Intake Rate = {max_intake_rate:.2f}')
        # plt.axvline(x=half_max_time, color='blue', linestyle='--', label=f'Time to Half Max = {half_max_time:.2f} mins')
        # plt.title(f'Intake Rate for Volunteer {volunteer_id} ({file_name})')
        # plt.xlabel('Time (min)')
        # plt.ylabel('Intake Rate')
        # plt.legend()
        # plt.grid(True)
        # plt.tight_layout()
        # plt.savefig(os.path.join(img_dir, f'{file_name}_{volunteer_id}_intake_rate_curve.png'))
        # plt.close()

# 将结果保存到 CSV 文件
results_df = pd.DataFrame(all_results)
output_file = os.path.join(folder_path, '汇总分析结果.csv')
results_df.to_csv(output_file, index=False)

print(f"All results saved to: {output_file}")
