# Supplementary material for: Development and Validation of a Universal Eating Monitor (UEM) for Distinguishing the Intake of Multiple Foods and Macronutrients
Source: Nutrients. 2025 Sep 11;17(18):2929. doi: 10.3390/nu17182929 (PMC12472242; doi:10.3390/nu17182929)
Supplement: Supplementary file 1 [file nutrients-17-02929-s001.zip › Matix and breakfast calculation.py]

#!/usr/bin/env python
# -*- encoding: utf-8 -*-

import math
import sys
import pandas as pd
import os
import numpy as np
from PyQt5.QtWidgets import QApplication, QWidget, QVBoxLayout, QHBoxLayout, QLabel, QLineEdit, QRadioButton, \
    QPushButton, QMessageBox, QButtonGroup, QFileDialog

class LoginWindow(QWidget):
    def __init__(self):
        super().__init__()

        # Main layout
        self.layout = QVBoxLayout()

        self.setWindowTitle("基本信息")

        # Form fields
        self.number = self.add_field("编号：")
        self.group = self.add_field("组别：")
        self.name = self.add_field("姓名缩写：")
        self.age = self.add_field("年龄：")
        self.height = self.add_field("身高（cm）：")
        self.bw = self.add_field("体重（kg）：")
        self.elevation = self.add_field("海拔（m）：")
        self.save_path = self.add_field("结果保存路径：")
        self.save_path.setText(".." + os.sep + "results")
        self.save_path.setReadOnly(True)
        self.save_path.setText("请选择目录...")
        # 添加选择目录的按钮
        self.choose_directory_button = QPushButton("浏览目录...")
        self.layout.addWidget(self.choose_directory_button)
        self.choose_directory_button.clicked.connect(self.choose_save_directory)

        self.layout.addWidget(QLabel("性别"))
        self.sex_layout = QHBoxLayout()
        self.sex_male = QRadioButton("男", self)
        self.sex_female = QRadioButton("女", self)
        self.sex_layout.addWidget(self.sex_male)
        self.sex_layout.addWidget(self.sex_female)
        # 设置默认值
        self.sex_male.setChecked(True)  # Set male as the default option
        self.layout.addLayout(self.sex_layout)

        # Group sex radio buttons
        self.sex_group = QButtonGroup(self)
        self.sex_group.addButton(self.sex_male)
        self.sex_group.addButton(self.sex_female)

        # Ethnicity options
        self.layout.addWidget(QLabel("种族"))
        self.ethnicity_layout = QHBoxLayout()
        self.a = QRadioButton("非洲")
        self.aa = QRadioButton("非裔美国")
        self.as_ = QRadioButton("亚洲")
        self.c = QRadioButton("白种")
        self.h = QRadioButton("西班牙")
        self.na = QRadioButton("其他")
        self.ethnicity_layout.addWidget(self.a)
        self.ethnicity_layout.addWidget(self.aa)
        self.ethnicity_layout.addWidget(self.as_)
        self.ethnicity_layout.addWidget(self.c)
        self.ethnicity_layout.addWidget(self.h)
        self.ethnicity_layout.addWidget(self.na)
        self.as_.setChecked(True)
        self.layout.addLayout(self.ethnicity_layout)

        # Group ethnicity radio buttons
        self.ethnicity_group = QButtonGroup(self)
        self.ethnicity_group.addButton(self.a)
        self.ethnicity_group.addButton(self.aa)
        self.ethnicity_group.addButton(self.as_)
        self.ethnicity_group.addButton(self.c)
        self.ethnicity_group.addButton(self.h)
        self.ethnicity_group.addButton(self.na)

        # TEE display
        self.tee_label = QLabel("早餐重量(g)")
        self.tee_display = QLineEdit()
        self.tee_display.setReadOnly(True)
        self.layout.addWidget(self.tee_label)
        self.layout.addWidget(self.tee_display)

        # Buttons
        self.calculate_button = QPushButton("计算早餐重量")
        self.login_button = QPushButton("生成矩阵")
        self.layout.addWidget(self.calculate_button)
        self.layout.addWidget(self.login_button)

        # Connect button signals
        self.calculate_button.clicked.connect(self.calculate_tee)
        self.login_button.clicked.connect(self.Matrix_generation)

        self.setLayout(self.layout)

    def add_field(self, label_text):
        label = QLabel(label_text)
        self.layout.addWidget(label)
        field = QLineEdit()
        self.layout.addWidget(field)
        return field

    def choose_save_directory(self):
        """Slot function to handle choosing a directory."""
        directory = QFileDialog.getExistingDirectory(self, "选择结果保存目录", "", QFileDialog.ShowDirsOnly)
        if directory:
            self.save_path.setText(directory)
        else:
            QMessageBox.warning(self, "Warning", "请选择一个保存目录", QMessageBox.Ok)

    def calculate_tee(self):
        try:
            bw = float(self.bw.text())
            height = float(self.height.text())
            age = float(self.age.text())
            elevation = float(self.elevation.text())
            sex = 1 if self.sex_male.isChecked() else -1

            a = 1 if self.a.isChecked() else 0
            aa = 1 if self.aa.isChecked() else 0
            as_ = 1 if self.as_.isChecked() else 0
            c = 1 if self.c.isChecked() else 0
            h = 1 if self.h.isChecked() else 0
            na = 1 if self.na.isChecked() else 0

            tee = math.exp(-0.217239309 + 0.4166642 * math.log(bw) + 0.006564964 * height - 0.02054339 * age +
                           0.0003307902 * age ** 2 - 0.00000185178 * age ** 3 + 0.09126351 * math.log(elevation) -
                           0.04091712 * sex + 0.01939640 * a - 0.03899333 * aa + 0.006237683 * as_ + 0.02625775 * c -
                           0.01554772 * h + 0.003589213 * na - 0.0006759465 * height * math.log(elevation) +
                           0.002018155 * age * math.log(elevation) - 0.00002262281 * age ** 2 * math.log(elevation) -
                           0.0069469923 * sex * math.log(elevation))

            breakfast_weight = round(tee * 1000 / (8 * 4.184 * 0.97 * 0.6 * 4.226), 2)

            self.tee_display.setText(str(breakfast_weight))
            print('提供早餐重量为：' + str(breakfast_weight))
        except ValueError:
            QMessageBox.warning(self, "Warning", "请输入正确的参数",
                                QMessageBox.Ok)

    def Matrix_generation(self):
        basic_latin_square = np.array([
            [1, 2, 3, 4],
            [2, 3, 4, 1],
            [3, 4, 1, 2],
            [4, 1, 2, 3]
        ])

        # 对列进行随机置换，以生成一个新的拉丁方
        # 这里我们生成一个列的随机排列
        column_permutation = np.random.permutation(4)

        # 应用列的排列
        shuffled_latin_square = basic_latin_square[:, column_permutation]

        times = ['第一次', '第二次', '第三次', '第四次']
        food_name= ['卤猪脚', '豆角炒肉', '清炒青菜', '米饭']
        basic_col = ['编号', '组别', '姓名', '年龄', '身高', '体重', '海拔', '种族']
        basic_inform = [self.number.text(), self.group.text(), self.name.text(), self.age.text(), self.height.text(),
                        self.bw.text(), self.elevation.text(), self.ethnicity_group.checkedId()]

        # 将矩阵转换为DataFrame
        balance_position = pd.DataFrame(shuffled_latin_square, index=times, columns=food_name)
        basic_information = pd.DataFrame(basic_inform, index=basic_col)
        print(balance_position)

        # 指定文件路径
        directory = 'E:/3. 数据存储/食物桌午餐测试/2. 20240920'
        filename = self.number.text() + '_' + self.tee_display.text() + '.csv'
        filename_1 = self.number.text() + '_' + 'basic_information' + '.csv'

        # 如果目录不存在，则创建
        if not os.path.exists(directory):
            os.makedirs(directory)

        # 保存为CSV文件
        file_path = os.path.join(directory, filename)
        file_path_1 = os.path.join(directory, filename_1)
        balance_position.to_csv(file_path, encoding='gbk')
        basic_information.to_csv(file_path_1, encoding='gbk')

        print(f"Matrix has been saved to {file_path}")


    def validate_fields(self):
        # Check if all the required fields are filled and TEE is calculated
        fields = [self.number, self.group, self.name, self.age, self.height, self.bw, self.elevation, self.save_path]
        fields_filled = all(field.text() != '' for field in fields)
        sex_selected = self.sex_male.isChecked() or self.sex_female.isChecked()
        ethnicity_selected = any([self.a.isChecked(), self.aa.isChecked(), self.as_.isChecked(), self.c.isChecked(),
                                  self.h.isChecked(), self.na.isChecked()])
        tee_calculated = self.tee_display.text() != ''

        return fields_filled and sex_selected and ethnicity_selected and tee_calculated

    def get_selected_ethnicity(self):
        if self.a.isChecked():
            return "A"
        elif self.aa.isChecked():
            return "AA"
        elif self.as_.isChecked():
            return "AS"
        elif self.c.isChecked():
            return "C"
        elif self.h.isChecked():
            return "H"
        elif self.na.isChecked():
            return "NA"
        else:
            return ""


if __name__ == "__main__":
    app = QApplication(sys.argv)
    login_part = LoginWindow()
    login_part.show()
    sys.exit(app.exec_())
